# Supplementary material for: Out-of-pocket healthcare expenditures in older Mexican people based on their social security status
Source: Health Policy Plan. 2025 Dec 3;41(2):252–61. doi: 10.1093/heapol/czaf103 (PMC12906755; doi:10.1093/heapol/czaf103)
Supplement: czaf103_Supplementary_Data [file czaf103_supplementary_data.zip]

Archive with 4 entries (4 files):
- Suppl1.docx
- Table 1.docx
- Table 2.docx
- Table 3.docx
